# Supplementary material for: Toward personalizing prosthesis prescription: A take‐home study of three microprocessor‐controlled prosthetic knees: A randomized crossover study
Source: PM R. 2025 Oct 24;18(3):288–304. doi: 10.1002/pmrj.70028 (PMC13001137; doi:10.1002/pmrj.70028)
Supplement: Supplementary file 1 — Table S1. All individual participant data for functional performance outcomes where knee types are defined as P=Power Knee, C=C‐Leg 4.0, R = Rheo Knee. [file PMRJ-18-288-s001.xlsx]

## Sheet: Sheet1
Supplemental Table 1. All individual participant data for functional performance outcomes where knee types are P=Power Knee, C=C-Leg 4.0, R=Rheo Knee
	Speed on the 10mwt (m/s)			Speed on the 2mwt (m/s)			Stance Time Asymmetry Index			NBWT distance (feet)			PCI (beats/meter)			Stair ascent (steps/minute)			Stair Descent (steps/minute)			Ramp ascent speed (m/s)			Ramp Descent speed (m/s)			Steps/day on Prosthetic Side			Average Max Cadence for most intense and continuous 5 minutes/day (steps/minute)			Falls/day
Participant ID	P	C	R	P	C	R	P	C	R	P	C	R	P	C	R	P	C	R	P	C	R	P	C	R	P	C	R	P	C	R	P	C	R	P	C	R
S01	No data	No data	No data	1.31667	1.45833	1.46667	-15.2413	15.2413	-16.8027	10.1667	8.5	13.8333	0.189873	0.194286	0.16092	57.5195	69.572	61.349	112.85	115.823	109.114	0.975606	1.21679	1.09534	0.78497	1.05644	0.869917	3229.62	3279.62	3769.88	96.4	100.475	99.25	0.142857	0	0
S02	0.979432	1.17905	1.12045	0.933333	1.25583	0.866667	-2.67843	-14.9219	-18.142	15.5	13.5	13.6667	0.375	0.199071	0.226667	59.0795	52.9984	49.7807	117.578	66.9648	114.597	0.905373	1.10849	1.08004	0.752398	0.892863	0.873954	No data	1085.88	993.25	No data	37.6	53	0	0.142857	0
S03	0.931594	0.952381	0.930016	0.975	1.04167	0.991667	-21.108	-8.99338	-14.2226	10.8333	11.6667	12.8333	No data	0.24	0.134454	42.1997	70.0581	49.3755	79.338	93.2004	80.7803	0.782703	0.782871	0.775245	0.733025	0.72436	0.632702	1925.12	No data	1498.86	61.4	No data	47.7143	0	0	0
S04	1.2551	1.33757	1.33601	1.50833	1.60583	1.60667	-12.6003	-15.972	-12.1896	12.8333	12.3333	9.83333	No data	0.249092	0.165975	45.4091	45.3297	49.9271	48.4171	49.4607	52.9587	1.03831	1.08051	1.0219	0.909758	0.984335	1.03988	3163.29	3055.1	3938.14	84.4571	73.88	87.9429	0	0	0
S05	0.969838	1.1864	1.11003	0.943333	1.17167	1.05333	-11.982	-1.5179	-10.3135	11.1667	13	17.3333	0.424028	0.227596	0.379747	47.0931	50.4252	43.71	100.174	118.57	78.9066	1.01078	1.22747	1.08826	0.805996	1.0438	0.787927	1953.89	1624.38	1708.5	40.4444	50.25	49.95	0.214286	0	0.142857
S06	0.739372	0.686577	0.854245	0.7975	0.873333	0.9325	-11.9551	-8.91966	-6.55255	3.5	9.66667	8.5	0.250784	0.343511	No data	33.4735	39.9309	36.3384	44.5357	54.2563	53.3159	0.586344	0.541101	0.621244	0.426699	0.366682	0.435745	2430.25	3221.78	2660.22	43.04	55.3333	60.7556	0	0	0
S07	0.618111	0.904743	0.788644	0.7025	1.01667	0.894167	-11.4295	-10.6235	-14.183	14.8333	18.1667	14.8333	0.213523	0.196721	0.260951	50.6469	35.0282	38.849	91.7428	84.7716	82.3676	0.679024	0.780219	0.759099	0.512298	0.581227	0.558121	1716.12	1805.11	1302.5	44.75	43.3778	36.0667	0	0	0
S08	1.24792	1.24844	1.35044	1.29083	1.15833	1.36667	14.4269	-14.7852	-0.660284	11.8333	16.3333	17.1667	0.142027	0.215827	0.341463	59.2221	47.4749	46.9954	104.157	123.412	99.2499	1.01435	0.892743	1.02026	1.01566	0.898313	1.03272	3800.75	4317.38	3569.25	86.05	82.4	70.9	0	0.142857	0
S09	1.18577	1.09194	1.18041	1.23333	1.23917	1.245	-9.18391	-11.3179	-8.4417	9.66667	12.1667	12.6667	0.432432	0.376597	0.42838	55.5392	54.6748	56.6152	117.198	112.964	104.095	0.881209	0.964945	1.05689	0.868509	1.03483	1.14038	2118.83	3240.29	2130.88	73.2571	80.05	57.15	0.285714	0	0
S10	1.0395	1.359	1.33008	1.02917	1.28475	1.275	-5.84149	-11.4906	-8.78865	12.1667	10.1667	14	0.259109	0.259454	0.313725	54.4492	97.8706	50.416	110.511	120.547	107.619	1.05494	1.09526	1.19157	0.833209	1.10736	1.21243	3242.62	3233.57	3054.44	69.5077	75.35	65.8222	0	0.142857	0
